# Supplementary material for: Carbon Nanofiber-Ionic Liquid Nanocomposite Modified Aptasensors Developed for Electrochemical Investigation of Interaction of Aptamer/Aptamer–Antisense Pair with Activated Protein C
Source: Biosensors (Basel). 2023 Apr 4;13(4):458. doi: 10.3390/bios13040458 (PMC10136435; doi:10.3390/bios13040458)
Supplement: Supplementary file 1 [file biosensors-13-00458-s001.zip]

Archive with 1 entries (1 files):
- biosensors-2122393-supplementary.pdf
